# Supplementary material for: Effects of an Electric Current on the Superplastic Deformation Behavior of 3Y-TZP in an Oxygen-Lean Atmosphere
Source: Materials (Basel). 2023 Oct 20;16(20):6785. doi: 10.3390/ma16206785 (PMC10607986; doi:10.3390/ma16206785)
Supplement: Supplementary file 1 [file materials-16-06785-s001.zip]

Archive with 1 entries (1 files):
- materials-2673926-supplementary.pdf
